# Supplementary material for: A structurally heterogeneous transition state underlies coupled binding and folding of disordered proteins
Source: J Biol Chem. 2018 Dec 4;294(4):1230–9. doi: 10.1074/jbc.RA118.005854 (PMC6349112; doi:10.1074/jbc.RA118.005854)
Supplement: Supporting Information [file supp_RA118.005854_140775_2_supp_243899_pj0xsn.xlsx]

## Sheet: Sheet1
NCBD	ACTR	kon (10^6 M-1 s-1)	kon Error	koff (s-1)	koff Error	Comment	Comment	Comment		Kd (microM)	Kd error	ddG_TS (kcal/mol)		ddG_TS Error	ddG_Eq (kcal/mol)		ddG_Eq Error	Phi-value	Phi-value Error
WT	WT	28.2	0.6	2.62	0.01					0.0929078	0.00200832	0	0		0	0
WT	WT	45.2	3.4	0.58	0.03		TMAO			0.0128319	0.0011714	-0.259476	-0.0202839	0.0781724	-1.08882	-0.102146	0.093813	0.238309	0.0746738
WT	WT	21.3	0.4	2.2	0.1					0.103286	0.00507974	0	0		0	0
WT	WT	95	10	0.49	0.02		TMAO			0.00515789	0.000582324	-0.822343	-0.0879292	0.106925	-1.64834	-0.202987	0.123147	0.498893	0.074814
WT	WT	27.781	0.38715	2.61495	0.0531624					0.0941274	0.00232005
WT	WT	17	0.6	2.2	0.1		NCBD in excess			0.129412	0.00744741
WT	S1043M	34.91	0.64775	2.32273	0.0307794					0.0665349	0.00151706	-0.125632	-0.00291533	0.0232054	-0.190807	-0.0064067	0.0335768	0.658421	0.167973
WT	A1047G	24.373	0.44457	3.91483	0.0825985					0.160622	0.00447979	0.071982	0.00165232	0.0229546	0.293921	0.01094	0.0372208	0.244902	0.0840302
WT	L1048A	17	0.6	10	0.02					0.588235	0.0207946	0.27836	0.0114716	0.0412113	1.01504	0.0420589	0.0414359	0.274236	0.0421159
WT	L1049A	18.7	0.7	18.4	0.3					0.983957	0.0401748	0.225939	0.00972834	0.0430573	1.29799	0.0599655	0.0461989	0.174069	0.033746
WT	D1050E	31.878	0.46047	2.03202	0.0707409					0.0637438	0.00240255	-0.0756601	-0.0015186	0.0200713	-0.214378	-0.00965443	0.0450346	0.352929	0.119426
WT	T1054Q	35.608	0.75335	2.39819	0.0541542					0.0673499	0.00208406	-0.13652	-0.0034586	0.0253341	-0.184112	-0.00728357	0.0395606	0.741506	0.210523
WT	L1055A	13.9	0.4	3	0.3					0.215827	0.0224586	0.389088	0.0139248	0.0357884	0.463579	0.0492691	0.10628	0.839314	0.207329
WT	L1056A	21.4	1.7	88	7					4.11215	0.462285	0.151762	0.0124808	0.0822392	2.08455	0.238636	0.114479	0.0728032	0.0396538
WT	A1061G	24.6	1.2	2.67	0.25	Double exponential koff				0.108537	0.0114591	0.0751165	0.0039976	0.0532187	0.0855138	0.00921565	0.107768
WT	L1064A	34.9	2.3	45	9		TMAO			1.2894	0.271519	0.142236	0.0142245	0.100007	2.5355	0.581933	0.229514	0.0560977	0.0397682
WT	E1065A	21.3	0.6	2.2	0.1					0.103286	0.00552327	0	0		0	0
WT	E1065A	18	1	2.2	0.1		NCBD in excess			0.122222	0.00877325	-0.0314371	-0.00206915	0.0658186	-0.0314371	-0.00289227	0.0920018
WT	E1066A	22.4	0.3	1.73	0.02					0.0772321	0.00136642	-0.0276946	-0.0006388	0.0230658	-0.159879	-0.00835635	0.0522666
WT	E1066A	18	0.7	1.73	0.02		NCBD in excess			0.0961111	0.00389931	-0.0314371	-0.00165098	0.0525169	-0.163622	-0.0115209	0.0704115
WT	I1067V	23.6	0.3	6.8	0.1					0.288136	0.00560092	0.0979414	0.00242746	0.0247848	0.622503	0.0180967	0.0290709	0.157335	0.040487
WT	I1071A	20	4	77	16	koff from extrapolation	TMAO			3.85	1.11036	0.448451	0.095824	0.213678	3.13714	0.949012	0.302508	0.142949	0.069493
WT	I1073V	23.5	1.2	7.5	0.2	Double exponential koff				0.319149	0.0183854	0.100277	0.00554723	0.0553191	0.678728	0.0417618	0.0615296	0.147742	0.0825973
WT	P1074A	18.5	0.6	1.9	0.1					0.102703	0.00634927	0.077515	0.00290503	0.037477	-0.00311692	-0.000246232	0.0789983
WT	P1074A	19.1	0.6	1.9	0.1		NCBD in excess			0.0994764	0.00609726	-0.0640612	-0.00302684	0.0472492	-0.144693	-0.0121651	0.0840755
WT	V1077A	28	1	1.86	0.01					0.0664286	0.00239918	0.00391461	0.000162737	0.0415717	-0.184514	-0.00776644	0.0420913	-0.0212158	0.225355
I2062V	WT	29.5	0.5	3.96	0.01					0.134237	0.00230032	-0.0247876	-0.00067428	0.0272023	0.202401	0.00558315	0.0275846	-0.122468	0.135431
L2067A	WT	13.6	0.4	7.67	0.04			Ground state perturbation		0.563971	0.0168461	0.401089	0.0145598	0.0363008	0.991867	0.0365717	0.0368715	0.404378	0.0395653
L2067A	WT	45	3	1.83	0.02		TMAO			0.0406667	0.0027473	0.00243903	0.000245152	0.100512	0.634413	0.0720485	0.113567	0.00384454	0.158435
Q2068A	WT	28.1	0.6	2.7	0.1					0.0960854	0.00410776	-0.152384	-0.00433315	0.0284356	-0.0397475	-0.00259013	0.0651647
L2070A	WT	15.557	0.52583	12.5443	0.0996384			Ground state perturbation		0.806347	0.0279971	0.327146	0.013066	0.0399393	1.1885	0.0486095	0.0408999	0.27526	0.0349144
L2070A	WT	29.162	0.92245	3.3633	0.17236		TMAO			0.115332	0.00694567	0.241027	0.0196682	0.0816016	1.20773	0.132083	0.109364	0.199569	0.0699408
T2073A	WT	41.3	1.9	1.08	0.03					0.0261501	0.00140532	-0.364185	-0.0180964	0.0496901	-0.755508	-0.0550373	0.072848	0.48204	0.0805363
L2074A	WT	17.19	0.52638	13.6524	0.383818			Ground state perturbation		0.794206	0.0330149	0.272247	0.0101514	0.0372875	1.18015	0.0552949	0.046854	0.230687	0.0328961
L2074A	WT	29.32	0.38219	3.74423	0.0387282		TMAO			0.127702	0.00212501	0.238055	0.0181737	0.0763423	1.26377	0.117269	0.0927929	0.188368	0.0619713
V2086A	WT	29.691	0.24035	10.3967	0.172434					0.350162	0.00646244	-0.0283371	-0.00064508	0.0227645	0.729734	0.0207413	0.028423	-0.0388321	0.0312323
L2087A	WT	15.795	1.8017	81.685	8.4949					5.17157	0.798277	0.318796	0.0369915	0.116035	2.21063	0.344559	0.155865	0.14421	0.0534654
N2088A	WT	22.2	0.8	2.3	0.1					0.103604	0.00585058	-0.0227619	-0.000924944	0.0406357	0.0016866	0.000126301	0.0748848
L2096A	WT	16.174	1.3576	44.2	5.65685					2.73278	0.41826	0.305754	0.0264758	0.0865918	1.85981	0.287473	0.154572	0.164401	0.0485231
A2098G	WT	33.8	0.3	1.68	0.04		TMAO			0.0497041	0.00126299	0.568379	0.0600417	0.105637	1.24606	0.144198	0.115724	0.456142	0.0947718
A2098G	WT	9.14	1.866	8.76	0.25	Double exponential koff		Ground state perturbation		0.958425	0.197572	0.465326	0.0954008	0.205019	1.22528	0.259672	0.211928	0.37977	0.179756
A2099G	WT	29.057	0.39362	17.5083	0.223835			Ground state perturbation		0.602549	0.0112235	-0.0164656	-0.000415312	0.025223	1.02826	0.0293408	0.0285344	-0.0160131	0.0245339
A2099G	WT	27.601	1.0106	3.03012	0.0369386		TMAO			0.109783	0.0042366	0.271285	0.0226955	0.0836592	1.18062	0.117011	0.0991103	0.229782	0.0734393
I2101V	WT	32.895	1.1671	3.14	0.0282843					0.0954552	0.00349415	-0.0846993	-0.00350403	0.0413702	0.0148774	0.000632455	0.0425112
V2109A	WT	30.238	0.54749	2.05376	0.0168588					0.0679199	0.00135024	-0.0383776	-0.00107219	0.0279378	-0.172303	-0.00506018	0.0293679
I2062V	WT	29.5	0.5	3.96	0.01					0.134237	0.00230032
	L1048A	15.3	0.3	15.3	0.3					1	0.0277297	0.361096	0.00935887	0.025918	1.10448	0.0360031	0.0325973	0.326937	0.0253726
	L1049A	14.7	0.5	17.7	0.2					1.20408	0.0431559	0.383099	0.0145587	0.0380026	1.20662	0.0479359	0.0397272	0.317496	0.0331844
	L1055A	13	0.4	5.4	0.3					0.415385	0.0263799	0.450692	0.0158322	0.0351286	0.621278	0.0408667	0.0657785	0.725428	0.0953738
	L1056A
	A1061G
	I1067V	19.4	0.5	9.7	0.1					0.5	0.0138793	0.611745	0.0188705	0.0308469	0.723249	0.0235938	0.0326219	0.845829	0.0572236
	I1073V	22.2	0.4	9.8	0.7					0.441441	0.0325193	0.156364	0.00386798	0.0247371	0.65474	0.0495199	0.0756329	0.238818	0.0467815
	V1077A	21.2	0.8	2.5	0.02					0.117925	0.00454888	0.181714	0.00751705	0.0413675	-0.0712603	-0.00300786	0.0422095
L2067A	WT	13.6	0.4	7.67	0.04			Ground state perturbation		0.563971	0.0168461
L2067A	WT	45	3	1.83	0.02		TMAO			0.0406667	0.0027473	-0.658126	-0.0479552	0.0728663	-1.44628	-0.10683	0.0738657	0.455049	0.055484
	L1048A	6.6	0.2	10.7	0.5					1.62121	0.0902925	0.39765	0.0167925	0.0422294	0.58076	0.0367035	0.063199	0.684706	0.104111
	L1049A	6.7	0.3	19.4	0.2					2.89552	0.133042	0.389379	0.0208598	0.0535719	0.899755	0.0493098	0.0548036	0.432761	0.0651144
	L1055A	5.5	0.4	20.5	0.6					3.72727	0.292202	0.497927	0.0390621	0.0784494	1.03864	0.087135	0.0838936	0.479404	0.0848788
	L1056A
	A1061G	13.6	0.4	12.1	0.2					0.889706	0.030017	0	0	0	0.250739	0.0112986	0.0450611	0
	I1067V	9.9	0.6	30.4	2.4					3.07071	0.305621	0.174644	0.011765	0.0673658	0.932064	0.0968541	0.103914	0.187374	0.0752343
	I1073V	11.3	0.9	27.5	4.1					2.43363	0.411359	0.101897	0.00865136	0.0849031	0.804175	0.138037	0.17165	0.12671	0.108987
	V1077A	10.1	0.3	4.8	0.2					0.475248	0.0243185	0.163644	0.00684047	0.0418009	-0.0941415	-0.00557793	0.0592505
L2070A	WT	15.557	0.52583	12.5443	0.0996384			Ground state perturbation		0.806347	0.0279971
L2070A	WT	29.162	0.92245	3.3633	0.17236		TMAO			0.115332	0.00694567	-0.345596	-0.0159986	0.0462929	-1.06959	-0.0743528	0.0695155	0.323112	0.0481067
	L1048A	4.6	0.7	35.6	2.6					7.73913	1.30631	0.67015	0.104465	0.155883	1.24384	0.214347	0.172326	0.538774	0.145869
	L1049A	4.4	0.5	14.8	0.2					3.36364	0.384925	0.694598	0.0823493	0.118557	0.785545	0.0939421	0.119588	0.884224	0.202232
	L1055A	6.5	0.6	53.9	7.4					8.29231	1.37186	0.47999	0.0471837	0.0983014	1.28181	0.21668	0.169042	0.374461	0.0912136
	L1056A
	A1061G	10.2	1	53	6.5					5.19608	0.815844	0.232168	0.0240763	0.103702	1.02473	0.164781	0.160805	0.226565	0.107263
	I1067V	20.5	3.9	92.3	6.5					4.50244	0.913364	-0.151753	-0.0293222	0.193223	0.945923	0.19468	0.20581	-0.160428	0.20723
	I1073V	9.2	0.8	42.6	4.5					4.63043	0.63354	0.288919	0.0269546	0.0932946	0.961341	0.135701	0.141158	0.300538	0.106609
	V1077A
L2074A	WT	17.19	0.52638	13.6524	0.383818			Ground state perturbation		0.794206	0.0330149
L2074A	WT	29.32	0.38219	3.74423	0.0387282		TMAO			0.127702	0.00212501	-0.293668	-0.00977336	0.0332803	-1.0052	-0.0450095	0.0447765	0.292148	0.0355739
	L1048A	6.11	0.2	40.1	0.5					6.56301	0.229887	0.568921	0.0255009	0.0448233	1.16152	0.06314	0.0543596	0.489805	0.0448849
	L1049A	5.47	0.3	18.8	0.7					3.43693	0.227832	0.629777	0.0395588	0.062814	0.805745	0.0630458	0.0782454	0.781608	0.108805
	L1055A	12.8	1.3	53.8	6.4					4.20312	0.657439	0.162185	0.0172044	0.106078	0.916432	0.148321	0.161846	0.176975	0.119897
	L1056A
	A1061G	12.7	2.1	47.3	0.7					3.72441	0.618309	0.166499	0.0279995	0.168166	0.849926	0.145457	0.171141	0.195898	0.201753
	I1067V	25.2	3.8	95	3					3.76984	0.5808	-0.210384	-0.0323721	0.153871	0.856595	0.136691	0.159574	-0.245605	0.185367
	I1073V	9.8	0.8	44.5	4					4.54082	0.551362	0.30907	0.0269469	0.0871869	0.958936	0.123072	0.128342	0.322305	0.100635
	V1077A
V2086A	WT	29.691	0.24035	10.3967	0.172434					0.350162	0.00646244
	L1048A	10.8	0.8	45.9	3.4					4.25	0.445215	0.556214	0.0414463	0.0745151	1.37295	0.146041	0.10637	0.405122	0.0626958
	L1049A	10.9	1.7	46.6	1.3					4.27523	0.677361	0.551145	0.086074	0.156173	1.37621	0.219519	0.15951	0.400481	0.122607
	L1055A	10.5	0.4	15.1	0.4					1.4381	0.0667278	0.571708	0.0222656	0.0389458	0.776973	0.0387987	0.0499357	0.735814	0.0689123
	L1056A	17.9	10.6	207	14.3					11.5642	6.89454	0.278324	0.164833	0.592234	1.9235	1.14733	0.59648	0.144696	0.311146
	A1061G	20.5	0.4	13.5	0.4					0.658537	0.0233631	0.20373	0.00430376	0.0211248	0.347393	0.0138925	0.0399906	0.586455	0.0908596
	I1067V	25.7	1.7	68.6	1.4					2.66926	0.184778	0.0793941	0.00529093	0.0666413	1.11714	0.0800345	0.0716424	0.0710692	0.0598275
	I1073V	20.7	1.2	31.4	0.7					1.51691	0.0942147	0.198391	0.0116125	0.0585335	0.806318	0.0522443	0.0647937	0.246045	0.0752379
	V1077A	22.6	0.5	6.4	0.3					0.283186	0.0146786	0.150092	0.00353592	0.0235584	-0.116761	-0.00642435	0.0550213
L2087A	WT	15.795	1.8017	81.685	8.4949					5.17157	0.798277
	L1048A	20.7	3.2	108.5	10.4					5.24155	0.953408	-0.148742	-0.028576	0.192118	0.00739174	0.00176339	0.238563
	L1049A
	L1055A	13	0.7	48.2	4.1					3.70769	0.373263	0.107109	0.0135106	0.126138	-0.183022	-0.0337285	0.184287	-0.585226	0.90677
	L1056A
	A1061G	25	2.8	71.2	8.9					2.848	0.477998	-0.25255	-0.0403729	0.159861	-0.328108	-0.074817	0.228025	0.769717	0.723557
	I1067V	26	7	139.5	5.4					5.36538	1.45938	-0.274122	-0.0801527	0.292398	0.0202351	0.00632846	0.312746
	I1073V	26	7	103.3	14.7					3.97308	1.2099	-0.274122	-0.0801527	0.292398	-0.145	-0.0495047	0.341412
	V1077A	27.3	1.5	42.3	0.6					1.54945	0.0879258	-0.300956	-0.0381045	0.126611	-0.662902	-0.10902	0.164459	0.453998	0.221732
L2096A	WT	16.174	1.3576	44.2	5.65685					2.73278	0.41826
	L1048A	9.6	3.9	163	26					16.9792	7.41043	0.286903	0.119016	0.414831	1.00467	0.46466	0.462501	0.28557	0.433327
	L1049A
	L1055A	11	3.3	85.6	28.2					7.78182	3.46732	0.21203	0.0660519	0.311521	0.575559	0.271158	0.471121	0.368391	0.619581
	L1056A
	A1061G	6.3	1.8	73.9	10.3					11.7302	3.72899	0.51857	0.154424	0.297789	0.801264	0.282704	0.352823	0.647191	0.468333
	I1067V	13.1	5.7	78.1	57					5.96183	5.06574	0.115936	0.0513755	0.443137	0.429032	0.370413	0.863369	0.270227	1.16728
	I1073V	14.7	15.5	70.7	96.6					4.80952	8.30069	0.0525566	0.0555922	1.05776	0.310903	0.538689	1.73266	0.169045	3.53023
	V1077A	14.5	1	38	4.2					2.62069	0.341418	0.060091	0.00652802	0.108636	-0.0230352	-0.00462988	0.200991
A2099G	WT	29.057	0.39362	17.5083	0.223835			Ground state perturbation		0.602549	0.0112235
A2099G	WT	27.601	1.0106	3.03012	0.0369386		TMAO			0.109783	0.0042366	0.0282741	0.00110383	0.0390402	-0.936465	-0.0401282	0.0428508	-0.0301923	0.0417118
	L1048A	9.1	0.8	58.2	5.4					6.3956	0.81747	0.638542	0.0567981	0.0889497	1.29921	0.167816	0.129168	0.491485	0.0841133
	L1049A	9.9	0.5	47.6	0.5					4.80808	0.248029	0.592199	0.0309662	0.0522902	1.14229	0.0626495	0.0548457	0.518433	0.0521069
	L1055A	8.7	0.2	19	0.4					2.18391	0.0680765	0.663265	0.0176979	0.0266829	0.708236	0.0257182	0.036313	0.936503	0.0610331
	L1056A
	A1061G	22.4	2.9	20.4	0.6					0.910714	0.120909	0.143109	0.0186287	0.130171	0.227183	0.0304569	0.134063	0.629929	0.682999
	I1067V	14.2	0.9	30	3.5					2.11268	0.280502	0.39381	0.0255235	0.0648118	0.689998	0.0925089	0.134071	0.57074	0.145332
	I1073V	17.4	1.6	47.6	7.6					2.73563	0.50404	0.282034	0.0262141	0.0929465	0.832122	0.1541	0.185189	0.338934	0.134782
	V1077A	20.1	0.4	10.6	0.1					0.527363	0.0116143	0.202697	0.00487964	0.0240736	-0.073304	-0.00211439	0.0288441
I2101V	WT	32.895	1.1671	3.14	0.0282843					0.0954552	0.00349415
	L1048A	14.5	0.3	11.3	0.1					0.77931	0.0175367	0.450545	0.0185045	0.0410714	1.15486	0.0496231	0.0429688	0.390128	0.038412
	L1049A	12.6	0.5	24.6	2.1					1.95238	0.183794	0.527793	0.0280948	0.0532307	1.65998	0.167666	0.101005	0.317951	0.037451
	L1055A	14.4	0.2	4.1	0.001					0.284722	0.00395509	0.454351	0.0173113	0.0381012	0.601071	0.0235333	0.0391523	0.755902	0.080265
	L1056A	24.5	8.2	112.8	1.9					4.60408	1.54291	0.162056	0.0545431	0.336569	2.13182	0.71866	0.337111	0.0760177	0.158336
	A1061G	29.8	0.9	3.6	0.1					0.120805	0.00495703	0.0543468	0.00253219	0.0465931	0.129538	0.00712301	0.0549879
	I1067V	23.7	1.1	8.4	0.1					0.35443	0.0169829	0.180315	0.0105342	0.058421	0.72152	0.0435064	0.0602982	0.24991	0.0836195
	I1073V	22.7	1.4	15.9	0.3					0.700441	0.0451753	0.204026	0.0145167	0.0711511	1.09618	0.081292	0.0741594	0.186124	0.0661184
	V1077A	27.4	0.7	1.9	0.01					0.0693431	0.00180874	0.100528	0.00439511	0.0437204	-0.175775	-0.00790072	0.0449479
V2109A	WT	30.238	0.54749	2.05376	0.0168588					0.0679199	0.00135024
	L1048A	17.5	0.3	7.2	0.01					0.411429	0.00707617	0.300794	0.00750001	0.024934	0.990718	0.0260432	0.0262872	0.303612	0.0264255
	L1049A	15.6	0.8	14.1	0.3					0.903846	0.0501821	0.364006	0.0197963	0.0543845	1.42358	0.0839521	0.0589725	0.255697	0.0396439
	L1055A	14.7	0.3	2.6	0.06					0.176871	0.00544876	0.396689	0.0108226	0.0272823	0.5264	0.0192999	0.036664	0.753588	0.0737639
	L1056A	21.4	1.9	81.3	14.5					3.79907	0.756884	0.19014	0.017229	0.0906124	2.2133	0.443143	0.200218	0.0859078	0.041671
	A1061G
	I1067V	24.5	0.3	4.4	0.02					0.179592	0.00234571	0.115734	0.00252971	0.0218579	0.534797	0.0127211	0.0237868	0.216408	0.0419895
	I1073V	24.9	0.6	6.4	0.1					0.257028	0.00738157	0.106827	0.00321986	0.0301407	0.731971	0.0255665	0.0349283	0.145945	0.0417623
	V1077A	31.8	1.3	2	0.02					0.0628931	0.00264691	-0.0277018	-0.00123857	0.0447107	-0.0422911	-0.00196844	0.0465449
WT	L1048A	17	0.6	10	0.02					0.588235	0.0207946
I2062V		15.3	0.3	15.3	0.3					1	0.0277297	0.0579483	0.00233966	0.040375	0.291846	0.0131123	0.0449289	0.198558	0.141681
L2067A		6.6	0.2	10.7	0.5					1.62121	0.0902925	0.520379	0.0242071	0.0465183	0.557591	0.0367822	0.0659662	0.933262	0.138385
L2070A		4.6	0.7	35.6	2.6					7.73913	1.30631	0.718936	0.112307	0.156213	1.4173	0.24442	0.172454	0.507256	0.126324
L2074A		6.11	0.2	40.1	0.5					6.56301	0.229887	0.562808	0.0270917	0.0481367	1.32664	0.0660211	0.0497656	0.424234	0.039621
V2086A		10.8	0.8	45.9	3.4					4.25	0.445215	0.249517	0.0204735	0.0820527	1.08765	0.120251	0.11056	0.229409	0.0789623
L2087A		20.7	3.2	108.5	10.4					5.24155	0.953408	-0.108306	-0.0171738	0.158567	1.20298	0.22291	0.185298	-0.0900312	0.132539
L2096A		9.6	3.9	163	26					16.9792	7.41043	0.314298	0.128164	0.40778	1.84944	0.809817	0.437872	0.169942	0.22413
A2099G		9.1	0.8	58.2	5.4					6.3956	0.81747	0.343716	0.032561	0.0947323	1.31243	0.174049	0.132616	0.261893	0.0768789
I2101V		14.5	0.3	11.3	0.1					0.77931	0.0175367	0.0874856	0.00357915	0.0409113	0.154705	0.00648297	0.0419053
V2109A		17.5	0.3	7.2	0.01					0.411429	0.00707617	-0.0159431	-0.000625563	0.0392371	-0.19662	-0.00772966	0.0393126	0.0810859	0.200215
WT	L1049A	18.7	0.7	18.4	0.3					0.983957	0.0401748
I2062V		14.7	0.5	17.7	0.2					1.20408	0.0431559	0.132372	0.00669514	0.0505783	0.11104	0.0060327	0.0543293
L2067A		6.7	0.3	19.4	0.2					2.89552	0.133042	0.564529	0.0329471	0.0583622	0.593636	0.0364893	0.0614675	0.950968	0.139145
L2070A		4.4	0.5	14.8	0.2					3.36364	0.384925	0.795805	0.0952126	0.119643	0.676058	0.0821428	0.121503	1.17713	0.275817
L2074A		5.47	0.3	18.8	0.7					3.43693	0.227832	0.676085	0.0448931	0.0664016	0.687913	0.0535574	0.0778549	0.982805	0.147273
V2086A		10.9	1.7	46.6	1.3					4.27523	0.677361	0.296868	0.0476155	0.160393	0.807956	0.132194	0.163615	0.367431	0.212003
L2087A
L2096A
A2099G		9.9	0.5	47.6	0.5					4.80808	0.248029	0.349794	0.0219898	0.0628649	0.872559	0.0574046	0.0657888	0.400883	0.0781301
I2101V		12.6	0.5	24.6	2.1					1.95238	0.183794	0.217155	0.0118463	0.0545522	0.376872	0.0386714	0.102611	0.576202	0.213459
V2109A		15.6	0.8	14.1	0.3					0.903846	0.0501821	0.0996889	0.00632934	0.0634909	-0.0467078	-0.00321898	0.0689175
WT	L1055A	13.9	0.4	3	0.3					0.215827	0.0224586
I2062V		13	0.4	5.4	0.3					0.415385	0.0263799	0.0368167	0.00155105	0.0421291	0.360099	0.0438986	0.121907	0.10224	0.122006
L2067A		5.5	0.4	20.5	0.6					3.72727	0.292202	0.509927	0.0398833	0.0782136	1.56692	0.204146	0.130284	0.325432	0.0567777
L2070A		6.5	0.6	53.9	7.4					8.29231	1.37186	0.418048	0.0404207	0.0966893	2.00673	0.392201	0.195442	0.208323	0.05228
L2074A		12.8	1.3	53.8	6.4					4.20312	0.657439	0.045344	0.00478655	0.105561	1.63301	0.30679	0.187868	0.0277672	0.0647208
V2086A		10.5	0.4	15.1	0.4					1.4381	0.0667278	0.154282	0.00736586	0.0477427	1.04313	0.118848	0.113935	0.147904	0.0485361
L2087A		13	0.7	48.2	4.1					3.70769	0.373263	0.0368167	0.00224779	0.0610534	1.56403	0.22645	0.144786	0.0235397	0.0390968
L2096A		11	3.3	85.6	28.2					7.78182	3.46732	0.128696	0.0387862	0.301377	1.97179	0.902205	0.457557	0.065269	0.153593
A2099G		8.7	0.2	19	0.4					2.18391	0.0680765	0.257711	0.00949198	0.0368319	1.27292	0.138273	0.108627	0.202457	0.0337007
I2101V		14.4	0.2	4.1	0.001					0.284722	0.00395509	-0.0194367	-0.000621066	0.0319533	0.152369	0.0159959	0.104981
V2109A		14.7	0.3	2.6	0.06					0.176871	0.00544876	-0.0307773	-0.00108579	0.035279	-0.109483	-0.0118813	0.108523
WT	L1056A	21.4	1.7	88	7					4.11215	0.462285
I2062V
L2067A
L2070A
L2074A
V2086A		17.9	10.6	207	14.3					11.5642	6.89454	0.0982246	0.0586876	0.597483	0.568685	0.345022	0.606701	0.172722	1.06668
L2087A
L2096A
A2099G
I2101V		24.5	8.2	112.8	1.9					4.60408	1.54291	-0.0744052	-0.0255948	0.343992	0.0621485	0.0219677	0.353471
V2109A		21.4	1.9	81.3	14.5					3.79907	0.756884	0	0	0	-0.0435549	-0.00996354	0.228758
WT	A1061G	24.6	1.2	2.67	0.25	Double exponential koff				0.108537	0.0114591
I2062V
L2067A		13.6	0.4	12.1	0.2					0.889706	0.030017	0.325972	0.0185678	0.0569613	1.15709	0.128249	0.110837	0.281717	0.0561392
L2070A		10.2	1	53	6.5					5.19608	0.815844	0.484197	0.0530218	0.109504	2.12771	0.402579	0.189207	0.227567	0.0553013
L2074A		12.7	2.1	47.3	0.7					3.72441	0.618309	0.363629	0.0626895	0.1724	1.94457	0.38258	0.196743	0.186998	0.0906533
V2086A		20.5	0.4	13.5	0.4					0.658537	0.0233631	0.100277	0.00526836	0.0525382	0.991613	0.110445	0.111379	0.101125	0.0541864
L2087A		25	2.8	71.2	8.9					2.848	0.477998	-0.00887116	-0.00108372	0.122162	1.79701	0.356314	0.198282	-0.00493663	0.067983
L2096A		6.3	1.8	73.9	10.3					11.7302	3.72899	0.749208	0.217157	0.289849	2.57556	0.862736	0.334971	0.290892	0.118727
A2099G		22.4	2.9	20.4	0.6					0.910714	0.120909	0.051527	0.00712873	0.138349	1.16993	0.198449	0.169625	0.0440429	0.118427
I2101V		29.8	0.9	3.6	0.1					0.120805	0.00495703	-0.105469	-0.00605107	0.057373	0.0589014	0.00667184	0.113271
V2109A
WT	I1067V	23.6	0.3	6.8	0.1					0.288136	0.00560092
I2062V		19.4	0.5	9.7	0.1					0.5	0.0138793	0.107786	0.0030975	0.0287376	0.303147	0.010273	0.033888	0.355555	0.102793
L2067A		9.9	0.6	30.4	2.4					3.07071	0.305621	0.477792	0.0295872	0.0619248	1.30143	0.131976	0.101408	0.367129	0.0555196
L2070A		20.5	3.9	92.3	6.5					4.50244	0.913364	0.077452	0.0147676	0.190668	1.51192	0.308112	0.203789	0.0512276	0.126299
L2074A		25.2	3.8	95	3					3.76984	0.5808	-0.0360785	-0.00545971	0.151329	1.41425	0.219613	0.155286	-0.0255108	0.10704
V2086A		25.7	1.7	68.6	1.4					2.66926	0.184778	-0.0468844	-0.00315805	0.0673582	1.22437	0.0880345	0.0719019	-0.0382927	0.0550606
L2087A		26	7	139.5	5.4					5.36538	1.45938	-0.0532674	-0.0143572	0.269531	1.60836	0.438589	0.272693	-0.0331191	0.167675
L2096A		13.1	5.7	78.1	57					5.96183	5.06574	0.323749	0.140928	0.4353	1.66634	1.41625	0.849917	0.194288	0.279396
A2099G		14.2	0.9	30	3.5					2.11268	0.280502	0.279403	0.0180613	0.0646425	1.09575	0.147035	0.134187	0.254987	0.066748
I2101V		23.7	1.1	8.4	0.1					0.35443	0.0169829	-0.00232558	-0.000111914	0.0481228	0.113894	0.00588933	0.0517087
V2109A		24.5	0.3	4.4	0.02					0.179592	0.00234571	-0.0205845	-0.000363321	0.0176502	-0.260009	-0.00608918	0.0234191	0.0791684	0.0682563
WT	I1073V	23.5	1.2	7.5	0.2	Double exponential koff				0.319149	0.0183854
I2062V		22.2	0.4	9.8	0.7					0.441441	0.0325193	0.0312995	0.00169485	0.0541495	0.178413	0.0166846	0.0935164
L2067A		11.3	0.9	27.5	4.1					2.43363	0.411359	0.402709	0.0381002	0.0946097	1.11731	0.199528	0.178578	0.360426	0.102413
L2070A		9.2	0.8	42.6	4.5					4.63043	0.63354	0.515788	0.0520127	0.100841	1.47111	0.218392	0.148454	0.350611	0.0771402
L2074A		9.8	0.8	44.5	4					4.54082	0.551362	0.48104	0.0463184	0.0962881	1.46036	0.196267	0.134396	0.329398	0.0725693
V2086A		20.7	1.2	31.4	0.7					1.51691	0.0942147	0.0697767	0.00539052	0.0772538	0.857324	0.0726263	0.0847127	0.0813889	0.0904685
L2087A		26	7	103.3	14.7					3.97308	1.2099	-0.0556029	-0.0152369	0.274031	1.3869	0.429837	0.309926	-0.0400914	0.197788
L2096A		14.7	15.5	70.7	96.6					4.80952	8.30069	0.258034	0.272396	1.05566	1.49198	2.57643	1.72685	0.172947	0.735324
A2099G		17.4	1.6	47.6	7.6					2.73563	0.50404	0.165292	0.0173855	0.105181	1.18165	0.228113	0.193046	0.139882	0.0918985
I2101V		22.7	1.4	15.9	0.3					0.700441	0.0451753	0.0190495	0.00152529	0.08007	0.432328	0.0373866	0.0864772	0.0440626	0.185416
V2109A		24.9	0.6	6.4	0.1					0.257028	0.00738157	-0.0318271	-0.00179707	0.0564637	-0.11906	-0.00766379	0.0643693
WT	V1077A	28	1	1.86	0.01					0.0664286	0.00239918
I2062V		21.2	0.8	2.5	0.02					0.117925	0.00454888	0.153012	0.00795	0.0519568	0.315655	0.0166802	0.0528433	0.484744	0.183517
L2067A		10.1	0.3	4.8	0.2					0.475248	0.0243185	0.560818	0.026051	0.0464519	1.08224	0.0677831	0.0626322	0.518201	0.0523611
L2070A
L2074A
V2086A		22.6	0.5	6.4	0.3					0.283186	0.0146786	0.11784	0.00495065	0.0420116	0.797487	0.0503817	0.0631755	0.147764	0.0539649
L2087A		27.3	1.5	42.3	0.6					1.54945	0.0879258	0.0139248	0.000912522	0.0655322	1.73224	0.116519	0.0672649	0.0080386	0.0378322
L2096A		14.5	1	38	4.2					2.62069	0.341418	0.361931	0.0281091	0.0776644	2.02129	0.273261	0.135191	0.17906	0.0402464
A2099G		20.1	0.4	10.6	0.1					0.527363	0.0116143	0.182317	0.00745392	0.0408845	1.13947	0.0482016	0.0423018	0.160001	0.0363686
I2101V		27.4	0.7	1.9	0.01					0.0693431	0.00180874	0.0119138	0.000523149	0.0439111	0.0236164	0.00105213	0.044551
V2109A		31.8	1.3	2	0.02					0.0628931	0.00264691	-0.069994	-0.00379954	0.0542838	-0.0300801	-0.00166819	0.0554584
